# Supplementary material for: When Fiction Is Just as Real as Fact: No Differences in Reading Behavior between Stories Believed to be Based on True or Fictional Events
Source: Front Psychol. 2017 Sep 20;8:1618. doi: 10.3389/fpsyg.2017.01618 (PMC5613255; doi:10.3389/fpsyg.2017.01618)
Supplement: Supplementary file 3 [file DataSheet3.ZIP]

Archive with 20 entries (19 files):
- Emotioneel1_1stperson.png
- Emotioneel1_3rdperson.png
- Emotioneel2_1stperson.png
- Emotioneel2_3rdperson.png
- Koffiemolen1_1stperson.png
- __MACOSX/
- __MACOSX/._Koffiemolen1_1stperson.png
- Koffiemolen1_3rdperson.png
- __MACOSX/._Koffiemolen1_3rdperson.png
- Koffiemolen2_1stperson.png
- __MACOSX/._Koffiemolen2_1stperson.png
- Koffiemolen2_3rdperson.png
- Matroesjka1_1stperson.png
- Matroesjka1_3rdperson.png
- Matroesjka2_1stperson.png
- Matroesjka2_3rdperson.png
- Meesterwerk1_1stperson.png
- Meesterwerk1_3rdperson.png
- Meesterwerk2_1stperson.png
- Meesterwerk2_3rdperson.png
